# Supplementary material for: Venetoclax-Resistant T-ALL Cells Display Distinct Cancer Stem Cell Signatures and Enrichment of Cytokine Signaling
Source: Int J Mol Sci. 2023 Mar 5;24(5):5004. doi: 10.3390/ijms24055004 (PMC10003524; doi:10.3390/ijms24055004)
Supplement: Supplementary file 1 [file ijms-24-05004-s001.zip]

Archive with 1 entries (1 files):
- ijms-2235102-supplementary.pdf
